# Supplementary material for: Environmental Footprints in Food Services: A Scoping Review
Source: Nutrients. 2024 Jul 2;16(13):2106. doi: 10.3390/nu16132106 (PMC11243183; doi:10.3390/nu16132106)
Supplement: Supplementary file 1 [file nutrients-16-02106-s001.zip]

Archive with 1 entries (1 files):
- nutrients-3087319-supplementary.pdf
